# Supplementary material for: Large‐Scale Forest Restoration Accompanied by Biodiversity Recovery in Costa Rica's Redistributive Payment for Ecosystem Service Program
Source: Glob Chang Biol. 2026 Feb 4;32(2):e70730. doi: 10.1111/gcb.70730 (PMC12869352; doi:10.1111/gcb.70730)
Supplement: Supplementary file 1 — Appendix S1: gcb70730‐sup‐0001‐Supinfo.zip. [file GCB-32-e70730-s001.zip]

Archive with 2 entries (2 files):
- SupplementaryTable1.csv
- gcb70730-sup-0001-FigureS1-S5-TableS1-S5@Supplementary Information.pdf
