# Supplementary material for: Large‐Scale Forest Restoration Accompanied by Biodiversity Recovery in Costa Rica's Redistributive Payment for Ecosystem Service Program
Source: Glob Chang Biol. 2026 Feb 4;32(2):e70730. doi: 10.1111/gcb.70730 (PMC12869352; doi:10.1111/gcb.70730)
Supplement: Supplementary file 1 — Appendix S1: gcb70730‐sup‐0001‐Supinfo.zip. [file GCB-32-e70730-s001.zip › SupplementaryTable1.csv]

Site	Latitude	Longitude	Recording Failure	Recorder	Mean Canopy Height	Land Use Type	Microphone Deployment Date	Minutes Annotated	Mean Annual Percipitation	Enhanced Vegitation Index (EVI)	Elevation	Human Footprint	distanceToRoad	Forest Condition
Pasture1	10.104182	-85.510615	Yes	RFX8	0	Pasture	17.05.2022	0	2327.836	21593	191.5	14.429082	NA	Degraded, Some Trees
Pasture10	10.337677	-85.66185	No	RFX25	4.2167	Pasture	08.06.2022	3	1756.1447	52539	25.5	17.775066	9	Degraded, No Trees
Pasture11	10.176849	-85.396653	No	RFX5	0	Pasture	15.06.2022	2	1935.4069	94139	87.5	14.554067	137	Degraded, Some Trees
Pasture12	10.144528	-85.358152	No	RFX12	1.038333333	Pasture	15.06.2022	0	1917.0602	52199	44	14.022539	152	Degraded, No Trees
Pasture13	10.053013	-85.24409	No	ZH3	0.488	Pasture	20.06.2022	0	1927.7869	340274	22.5	12.864779	36	Degraded, No Trees
Pasture14	10.037295	-85.250538	No	RFX17	4.188333333	Pasture	20.06.2022	0	2042.0912	65105	36	17.03864	164	Degraded, No Trees
Pasture15	10.045399	-85.240204	No	ZH8	0.527333333	Pasture	20.06.2022	1	1924.251	51310	20	16.845182	73	Degraded, No Trees
Pasture16	10.400919	-85.607955	No	RFX5	0	Pasture	23.06.2022	1	2042.5372	86356	84	18.817608	349	Degraded, No Trees
Pasture17	10.39388	-85.603231	No	RFX25	1.369333333	Pasture	23.06.2022	3	2013.5728	98926	44	16.587946	520	Degraded, Some Trees
Pasture18	10.342164	-85.566773	No	RFX16.	1.458333333	Pasture	23.06.2022	2	1810.1372	48763	20	19.568386	258	Degraded, Some Trees
Pasture19	10.323734	-85.57586	No	RFX12	0.531	Pasture	23.06.2022	4	1775.1581	61693	30.5	19.905758	169	Degraded, No Trees
Pasture2	10.090074	-85.457174	No	ZH9	0	Pasture	18.05.2022	0	2220.6848	144976	181	11.079244	114	Degraded, Some Trees
Pasture20	10.315655	-85.5794	No	ZH20	0	Pasture	23.06.2022	2	1781.033	122910	32	16.165415	229	Degraded, No Trees
Pasture3	9.764995	-84.985257	No	RFX25	1.769666667	Pasture	19.05.2022	0	2404.0603	116782	54	11.932692	183	Degraded, Some Trees
Pasture4	9.804164	-84.9158	No	ZH3	0.514	Pasture	19.05.2022	2	2333.6626	268919	30.5	12.124244	726	Degraded, Some Trees
Pasture5	9.781169	-84.941979	No	ZH20	7.423	Pasture	19.05.2022	3	2439.5886	150726	39	19.480232	302	Degraded, Some Trees
Pasture6	10.339856	-85.680419	No	RFX12	0.894666667	Pasture	08.06.2022	0	1800.5444	77176	81	15.124346	130	Degraded, No Trees
Pasture7	10.348789	-85.663378	No	RFX13	0	Pasture	08.06.2022	3	1752.3843	137734	21	15.892147	0	Degraded, No Trees
Pasture8	10.351177	-85.653687	No	ZH1	0	Pasture	08.06.2022	2	1766.0342	154185	52	14.292229	9	Degraded, No Trees
Pasture9	10.339296	-85.651035	No	ZH4	0	Pasture	08.06.2022	2	1750.9915	71029	18	14.283366	78	Degraded, No Trees
PSA0001-2013	9.956385	-85.489432	No	RFX26	10.10866667	Plantation	22.06.2022	0	2465.622	132983	399.5	15.003385	12	Monoculture
PSA0001-2016	9.863355	-85.063985	Yes	ZH5	6.262666667	Natural Regeneration	11.06.2022	0	2579.7283	67643	262.5	11.665117	NA	Secondary, Regenerating
PSA0001-2019	10.379425	-85.409103	No	ZH18	4.434	Natural Regeneration	01.06.2022	1	1706.1969	69491	11	15.004328	92	Secondary, Regenerating
PSA0003-2013	10.04629	-85.253998	No	RFX63	8.722333333	Plantation	19.06.2022	0	1996.1532	98693	24.5	16.511124	149	Monoculture
PSA0003-2016	9.867775	-85.07248	No	RFX15	8.051	Natural Regeneration	11.06.2022	0	2471.5325	72613	126	10.181709	25	Secondary, Regenerating
PSA0004-2017	9.799708	-84.926071	No	RFX5	4.346666667	Natural Regeneration	19.05.2022	0	2411.6765	514630	59.5	17.42393	528	Secondary, Regenerating
PSA0006-2020	9.866769	-84.985991	No	RFX20	7.832	Natural Regeneration	10.06.2022	0	2740.2136	22758	209.5	10.131903	53	Secondary, Regenerating
PSA0009-2018	9.775404	-84.973242	No	ZH12	6.731333333	Natural Regeneration	19.05.2022	2	2498.794	41891	154	14.231508	323	Secondary, Regenerating
PSA0010-2010	9.862926	-84.951467	No	RFX67	3.192333333	Plantation	10.06.2022	1	2557.5503	109947	76	17.142416	345	Monoculture
PSA0019-2015	9.779873	-85.242605	No	ZH6	7.995	Plantation	20.05.2022	0	2058.159	119617	106.5	12.00559	638	Monoculture
PSA0022-2013	9.998987	-85.378776	No	ZH12	6.462333333	Plantation	03.06.2022	0	2436.137	136736	696.5	13.480593	153	Monoculture
PSA0022-2015	9.781293	-85.198617	No	ZH13	2.791333333	Plantation	20.05.2022	1	2164.4238	71267	80.5	13.401589	545	Monoculture
PSA0025-2015	9.747684	-85.227633	No	RFX67	8.099	Plantation	20.05.2022	1	2028.3181	66918	13	16.456274	254	Monoculture
PSA0026-2020	10.014405	-85.403351	No	RFX17	4.862	Natural Regeneration	03.06.2022	0	2398.965	89743	552	11.177318	29	Secondary, Regenerating
PSA0027-2018	9.908203	-84.961265	No	ZH7	4.861666667	Natural Regeneration	10.06.2022	0	2527.8206	61379	195	9.926547	178	Secondary, Regenerating
PSA0027-2020	10.090037	-85.452717	No	ZH11	7.493	Natural Regeneration	18.05.2022	2	2220.6848	144976	181	11.079244	360	Secondary, Regenerating
PSA0033-2020	10.087477	-85.447221	No	ZH5	10.58466667	Natural Regeneration	18.05.2022	3	2228.14	61743	222.5	13.956655	58	Secondary, Regenerating
PSA0034-2013	10.045647	-85.461327	No	ZH10	21.54466667	Plantation	17.05.2022	2	2219.1926	100126	202	17.267532	235	Monoculture
PSA0035-2017	10.140004	-85.486832	No	ZH18	8.599666667	Natural Regeneration	18.05.2022	0	2401.6902	81379	443.5	15.413744	832	Secondary, Regenerating
PSA0042-2017	10.126571	-85.469901	No	RFX12	5.184	Natural Regeneration	17.05.2022	0	2320.0278	27845	235	16.849218	476	Secondary, Regenerating
PSA0045-2013	9.908067	-85.509921	No	RFX30	9.089666667	Plantation	22.06.2022	1	2245.818	103303	132.5	15.189233	91	Monoculture
PSA0049-2013	10.150723	-85.365235	No	ZH14	7.811666667	Plantation	15.06.2022	0	1933.8645	169722	53.5	11.883265	41	Monoculture
PSA0050-2018	10.393508	-85.425324	Yes	RFX17.	5.936333333	Natural Regeneration	01.06.2022	0	1723.9657	133734	27	13.800836	NA	Secondary, Regenerating
PSA0051-2018	10.38309	-85.462417	No	ZH20	6.754333333	Natural Regeneration	01.06.2022	1	1700.6969	197133	8	15.986248	55	Secondary, Regenerating
PSA0055-2018	10.053912	-85.465612	Yes	RFX1	7.026333333	Natural Regeneration	17.05.2022	0	2204.8176	66822	248	15	NA	Secondary, Regenerating
PSA0059-2012	10.412013	-85.418279	No	RFX30	3.018	Natural Regeneration	01.06.2022	0	1736.6644	99854	42.5	15.495287	41	Secondary, Regenerating
PSA0061-2012	9.867144	-84.974713	No	ZH13	4.103333333	Natural Regeneration	10.06.2022	0	2655.5579	47501	111.5	18.261322	20	Secondary, Regenerating
PSA0074-2020	10.11715	-85.611326	No	RFX16.	4.24	Natural Regeneration	31.05.2022	1	2705.1597	191957	799.5	11	97	Secondary, Regenerating
PSA0077-2013	10.057821	-85.45511	No	ZH1	8.144	Plantation	17.05.2022	1	2227.5403	65314	367	15	383	Monoculture
PSA0078-2013	10.357884	-85.614469	No	RFX25	11.033	Plantation	14.06.2022	2	1840.14	37878	37	11.7308	18	Monoculture
PSA0087-2013	10.042089	-85.420343	No	RFX8	12.96766667	Plantation	13.06.2022	0	2335.5244	65170	360	15.962758	128	Monoculture
PSA0089-2016	10.162636	-85.568514	No	RFX39	1.559	Natural Regeneration	31.05.2022	1	2554.6763	108658	694.5	11.343091	45	Secondary, Regenerating
PSA0093-2010	9.893221	-85.209029	No	RFX38	15.015	Plantation	20.05.2022	0	2284.7412	70255	69	14.000199	238	Monoculture
PSA0093-2018	9.789404	-84.953989	No	ZH19	20.17	Natural Regeneration	19.05.2022	1	2489.4958	55397	108	12.952989	1000	Secondary, Regenerating
PSA0094-2013	9.916368	-85.617281	No	ZH6	3.939666667	Plantation	30.05.2022	0	2186.501	154499	18.5	16.755802	55	Monoculture
PSA0095-2013	9.900368	-85.581984	No	RFX67	13.20133333	Plantation	30.05.2022	1	2199.1746	116253	45.5	14.057799	12	Monoculture
PSA0096-2013	9.933043	-85.603672	No	ZH7	7.48	Plantation	30.05.2022	1	2299.7375	64058	112.5	9.027014	18	Monoculture
PSA0098-2013	9.937638	-85.618012	Yes	RFX37	4.702333333	Plantation	30.05.2022	0	2282.1943	44935	69	9.533547	NA	Monoculture
PSA0099-2013	9.901812	-85.600705	No	ZH5	4.690666667	Plantation	30.05.2022	0	2182.6248	57190	57.5	15.591681	332	Monoculture
PSA0099-2019	10.148668	-85.562963	No	ZH15	10.13333333	Natural Regeneration	31.05.2022	1	2605.9404	23429	703	14.026265	82	Secondary, Regenerating
PSA0112-2019	10.020067	-85.391844	Yes	RFX9	3.254	Natural Regeneration	03.06.2022	0	2413.6777	89924	508.5	17.71344	NA	Secondary, Regenerating
PSA0116-2019	9.996286	-85.300947	No	ZH9	6.903666667	Natural Regeneration	09.06.2022	0	2459.9382	129153	485	14.03567	221	Secondary, Regenerating
PSA0123-2018	9.900988	-85.058166	No	ZH19	4.515	Natural Regeneration	11.06.2022	0	2506.615	80323	124	8.485965	41	Secondary, Regenerating
PSA0131-2018	10.000483	-85.396116	No	ZH8	3.421666667	Natural Regeneration	09.06.2022	1	2414.4243	91195	733	12.834423	155	Secondary, Regenerating
PSA0132-2013	9.878548	-85.091081	No	ZH3	5.089	Natural Regeneration	11.06.2022	1	2375.735	80679	105.5	16.504839	136	Secondary, Regenerating
PSA0135-2020	10.145904	-85.571727	No	ZH2	6.570666667	Natural Regeneration	31.05.2022	1	2621.3918	29670	694	15	101	Secondary, Regenerating
PSA0151-2016	9.941921	-85.03513	No	RFX33	5.325666667	Natural Regeneration	11.06.2022	1	2348.595	80299	24	21.248772	69	Secondary, Regenerating
PSA0152-2013	9.859385	-84.958925	No	ZH15	8.700333333	Natural Regeneration	10.06.2022	1	2621.742	67880	96	16.992674	422	Secondary, Regenerating
PSA0153-2012	9.980546	-85.322406	Yes	ZH10	3.547	Natural Regeneration	09.06.2022	0	2371.932	32888	281.5	12.580771	NA	Secondary, Regenerating
PSA0156-2015	10.013394	-85.395731	Yes	RFX26	8.650333333	Natural Regeneration	03.06.2022	0	2411.6272	45246	565	12.6963415	NA	Secondary, Regenerating
PSA0159-2020	10.133546	-85.633209	No	RFX20	3.462333333	Natural Regeneration	31.05.2022	1	2690.1458	104216	793	15.000006	75	Secondary, Regenerating
PSA0161-2016	9.903031	-85.067956	No	RFX29	3.707333333	Natural Regeneration	11.06.2022	1	2575.8037	37377	411	6.9267755	110	Secondary, Regenerating
PSA0161-2017	10.021751	-85.385217	Yes	ZH11	6.355	Natural Regeneration	03.06.2022	0	2450.1604	43764	708.5	15.349382	NA	Secondary, Regenerating
PSA0165-2021	9.871347	-84.96811	No	RFX16.	1.743333333	Natural Regeneration	10.06.2022	1	2655.5579	47501	111.5	18.261322	495	Secondary, Regenerating
PSA0166-2010	9.91583	-85.505179	Yes	RFX39	12.99933333	Plantation	22.06.2022	0	2313.2217	91551	198	14.575078	NA	Monoculture
PSA0166-2016	10.096192	-85.509244	No	ZH14	8.305	Natural Regeneration	18.05.2022	1	2322.7734	39196	230.5	12.467585	183	Secondary, Regenerating
PSA0167-2010	9.923814	-85.519319	No	RFX72	9.075666667	Plantation	22.06.2022	0	2313.2139	61805	67.5	18.684374	155	Monoculture
PSA0168-2016	10.101928	-85.507895	No	ZH4	10.01033333	Natural Regeneration	17.05.2022	1	2312.6038	36383	299	14.1626005	480	Secondary, Regenerating
PSA0170-2016	9.905932	-85.233058	No	ZH15	4.911	Natural Regeneration	20.05.2022	0	2404.6135	140230	96.5	16.082253	182	Secondary, Regenerating
PSA0171-2016	9.898696	-85.233648	Yes	RFX37	14.06633333	Natural Regeneration	20.05.2022	0	2471.1992	55747	254.5	10.286192	NA	Secondary, Regenerating
PSA0175-2013	10.108876	-85.609188	No	ZH13	3.262	Natural Regeneration	31.05.2022	0	2678.4172	120850	805	11.458599	156	Secondary, Regenerating
PSA0179-2013	10.350383	-85.509869	No	RFX25	4.662	Natural Regeneration	01.06.2022	0	1721.8865	289738	24.5	13.837231	1180	Secondary, Regenerating
PSA0183-2017	10.104767	-85.504834	No	RFX39	4.270666667	Natural Regeneration	18.05.2022	1	2312.6038	36383	299	14.1626005	653	Secondary, Regenerating
PSA0189-2007	10.036689	-85.302987	No	RFX25	7.232	Plantation	15.06.2022	3	2238.9207	126345	238	19.002586	147	Monoculture
PSA0192-2009	10.173365	-85.37455	No	RFX26	5.815666667	Plantation	15.06.2022	1	1947.9286	58973	125.5	14.75526	73	Monoculture
PSA0193-2013	10.079726	-85.459654	No	RFX16.	11.94633333	Natural Regeneration	17.05.2022	3	2209.1545	202721	213.5	14.793601	371	Secondary, Regenerating
PSA0194-2013	9.920338	-85.004743	Yes	RFX41	5.634333333	Natural Regeneration	11.06.2022	0	2339.899	221062	39	14.104322	NA	Secondary, Regenerating
PSA0202-2016	10.13587	-85.583758	Yes	RFX16	7.191	Natural Regeneration	31.05.2022	0	2678.2356	56214	609	15	NA	Secondary, Regenerating
PSA0229-2012	9.91418	-85.231469	No	ZH7	20.64066667	Natural Regeneration	20.05.2022	0	2438.678	93462	175	12.344437	409	Secondary, Regenerating
PSA0243-2011	9.906234	-85.520948	Yes	RFX29	11.91433333	Plantation	22.06.2022	0	2225.3533	37474	89	16.99235	NA	Monoculture
PSA0251-2012	10.161155	-85.595423	Yes	RFX61	3.805666667	Natural Regeneration	31.05.2022	0	2583.959	42934	184	14.1963415	NA	Secondary, Regenerating
PSA0254-2011	10.06177	-85.462971	No	ZH8	10.63733333	Plantation	17.05.2022	0	2195.3628	60940	213	15	229	Monoculture
PSA0259-2012	9.914917	-85.513311	No	RFX25	10.61233333	Plantation	22.06.2022	1	2283.5627	73242	100.5	15.04488	58	Monoculture
PSA0280-2012	10.418507	-85.586667	No	RFX5	9.275	Plantation	08.06.2022	1	1974.8937	57531	56.5	17.805075	439	Monoculture
PSA0285-2011	10.005537	-85.432393	No	RFX72	2.694666667	Plantation	13.06.2022	0	2385.822	68206	379.5	13.150076	182	Monoculture
PSA0287-2011	10.016946	-85.471404	Yes	RFX38	6.933333333	Plantation	13.06.2022	0	2375.547	115954	554	15.437986	NA	Monoculture
PSA0289-2012	9.929276	-85.59998	No	RFX29	5.466	Plantation	30.05.2022	1	2320.935	50087	107	9.108627	51	Monoculture
PSA0290-2012	9.937965	-85.59733	No	RFX33	8.766666667	Plantation	30.05.2022	0	2373.1968	40224	154	10.06328	41	Monoculture
PSA0292-2012	9.931769	-85.610853	No	ZH16	9.465333333	Plantation	30.05.2022	1	2271.0254	36159	41	10.905368	66	Monoculture
PSA0310-2011	10.063286	-85.246904	No	ZH15	9.891333333	Plantation	19.06.2022	0	1899.6072	136403	22.5	15.479127	82	Monoculture
PSA0313-2012	10.058171	-85.236168	No	ZH19	2.65	Plantation	20.06.2022	0	1895.6562	267941	31.5	18.217894	33	Monoculture
PSA0331-2012	10.360031	-85.604238	No	RFX30	12.97033333	Plantation	14.06.2022	1	1904.7117	64925	107	9.261373	436	Monoculture
PSA0332-2012	10.051912	-85.229422	No	RFX13	11.731	Plantation	20.06.2022	1	1880.1718	107312	80	16.49499	58	Monoculture
PSA0341-2012	9.837511	-84.972004	No	RFX16	10.00766667	Natural Regeneration	10.06.2022	0	2656.1677	89492	95	11.811323	216	Secondary, Regenerating
PSA0342-2013	10.042576	-85.212849	No	RFX33	9.101666667	Plantation	20.06.2022	1	1869.0511	57233	54	19.324673	33	Monoculture
PSA0350-2012	10.015324	-85.417598	No	ZH20	1.234	Plantation	13.06.2022	1	2398.8225	56181	612.5	18.90254	71	Monoculture
PSA0351-2012	10.022188	-85.446894	No	ZH11	5.337	Plantation	13.06.2022	1	2367.0085	69011	414	10.618157	45	Monoculture
PSA0355-2013	10.074065	-85.394653	Yes	RFX20	7.459	Plantation	19.06.2022	0	2266.1953	72610	277.5	11.736897	NA	Monoculture
PSA0373-2011	10.026163	-85.493021	No	ZH2	3.683666667	Plantation	13.06.2022	1	2318.298	47662	194	15.886535	197	Monoculture
PSA0374-2012	10.048363	-85.427338	No	RFX17	7.170666667	Plantation	13.06.2022	0	2312.5686	37861	349.5	17.93314	131	Monoculture
PSA0375-2012	10.057577	-85.303775	Yes	RFX9	6.353	Plantation	15.06.2022	0	2124.1443	100848	136	19.005163	NA	Monoculture
PSA0377-2011	10.39411	-85.669684	No	ZH14	11.74333333	Plantation	08.06.2022	1	1826.3096	39205	74.5	22.472284	213	Monoculture
PSA0380-2011	9.916817	-85.528727	No	RFX67	9.259666667	Plantation	22.06.2022	0	2311.0764	61720	66	15.088983	190	Monoculture
PSA0388-2012	10.077634	-85.384929	Yes	RFX16	8.06	Plantation	19.06.2022	0	2199.5974	26807	266.5	12.7964325	NA	Monoculture
PSA0397-2012	10.042171	-85.294174	Yes	ZH1	1.993	Plantation	15.06.2022	0	2163.442	114870	175	18.662054	NA	Monoculture
PSA0400-2013	10.013978	-85.441603	No	RFX20	3.964333333	Plantation	13.06.2022	1	2394.2822	70796	432.5	15.489172	53	Monoculture
PSA0401-2011	10.349981	-85.606619	No	ZH12	9.071666667	Plantation	14.06.2022	0	1817.2378	19569	53	11.809204	441	Monoculture
PSA0418-2013	10.132322	-85.4932	No	RFX16	5.534666667	Natural Regeneration	18.05.2022	1	2392.3298	40654	410.5	14.453773	766	Secondary, Regenerating
PSA0429-2012	10.061398	-85.49633	No	RFX39	8.775	Plantation	13.06.2022	2	2226.2754	86483	151	17.282925	267	Monoculture
PSA0431-2013	9.769693	-84.968224	No	RFX6	7.119333333	Natural Regeneration	19.05.2022	2	2405.3406	98232	40.5	14.331715	334	Secondary, Regenerating
PSA0483-2013	9.984975	-85.500986	No	RFX15	5.917	Plantation	22.06.2022	0	2562.5796	49866	315.5	15.508374	300	Monoculture
RefForest1	9.781682	-84.929703	No	ZH16	8.671	Reference Forest	10.06.2022	4	2446.7754	589227	100.5	14	225	Old Growth, Protected Area
RefForest10	10.130953	-85.443589	No	ZH11	5.109666667	Reference Forest	23.06.2022	2	2193.896	146550	185	23.188185	71	Secondary, Mature, Protected Area
RefForest11	10.288491	-85.58583	No	ZH10	4.171666667	Reference Forest	23.06.2022	1	1857.9937	94726	42	18.892029	113	Secondary, Mature, Private Reserve
RefForest12	10.190503	-85.597397	No	ZH14	3.190666667	Reference Forest	24.06.2022	1	2464.5876	25492	135	12.209855	64	Old Growth, Protected Area
RefForest13	10.201002	-85.601973	No	ZH16	3.649	Reference Forest	24.06.2022	2	2425.9478	95229	193.5	18.178421	12	Old Growth, Protected Area
RefForest14	10.196744	-85.608737	No	ZH1	4.293	Reference Forest	24.06.2022	2	2520.078	85748	346.5	12.663463	29	Old Growth, Protected Area
RefForest15	10.324198	-85.721857	No	ZH7	4.2	Reference Forest	24.06.2022	1	2024.1787	77653	47.5	15.0896635	71	Secondary, Mature, Private Reserve
RefForest16	10.367994	-85.793354	No	ZH9	9.245666667	Reference Forest	24.06.2022	4	1781.9836	73284	31.5	24.463493	135	Secondary, Mature, Private Reserve
RefForest17	10.342749	-85.851379	No	ZH17	3.142333333	Reference Forest	24.06.2022	1	1740.1675	1028569	10	16.213848	184	Secondary, Mature, Protected Area
RefForest18	10.394641	-85.816081	No	ZH2	7.385	Reference Forest	24.06.2022	1	1706.0718	352698	12.5	18.6793	45	Secondary, Mature, Protected Area
RefForest19	10.240592	-85.549164	No	ZH4	5.168666667	Reference Forest	24.06.2022	0	1992.7914	158185	67.5	18.172184	58	Secondary, Mature, Private Reserve
RefForest2	10.162399	-85.585746	Yes	RFX5	5.725	Reference Forest	31.05.2022	0	2564.5225	21447	301	10.960212	NA	Old Growth, Protected Area
RefForest20	10.107121	-85.363015	Yes	ZH12	3.462666667	Reference Forest	24.06.2022	0	1983.3301	135335	132	16.166958	NA	Secondary, Mature, Private Reserve
RefForest3	10.00431	-85.406399	Yes	RFX38	3.859666667	Reference Forest	03.06.2022	1	2405.051	77608	743.5	12.768361	NA	Old Growth, Protected Area
RefForest4	9.930764	-85.008129	No	ZH6	5.692	Reference Forest	11.06.2022	1	2292.2915	155223	18	15.158836	385	Old Growth, Private Reserve
RefForest5	10.173025	-85.362946	No	ZH4	6.293666667	Reference Forest	15.06.2022	4	2001.8702	24006	372.5	10.915335	41	Old Growth, Protected Area
RefForest6	9.954842	-85.20542	No	ZH13	7.975666667	Reference Forest	20.06.2022	1	2305.3945	218357	136	15.89529	0	Secondary, Mature, Protected Area
RefForest7	9.891859	-84.956505	No	ZH18	9.557333333	Reference Forest	20.06.2022	2	2510.9995	122825	73.5	10.578983	592	Secondary, Mature, Protected Area
RefForest8.1	9.900216	-85.511873	No	RFX8	2.761666667	Reference Forest	22.06.2022	2	2245.818	103303	132.5	15.189233	521	Secondary, Mature, Jointly Managed Reserve
RefForest8.2	10.130734	-85.462651	No	ZH5	4.356	Reference Forest	23.06.2022	0	2287.5793	128058	249	18.753899	20	Secondary, Mature, Protected Area
RefForest9	10.128029	-85.455111	No	ZH6	3.756333333	Reference Forest	23.06.2022	1	2250.257	109682	300.5	19.259794	25	Secondary, Mature, Protected Area
